# Supplementary material for: TDP-43 and PINK1 mediate CHCHD10S59L mutation–induced defects in Drosophila and in vitro
Source: Nat Commun. 2021 Mar 26;12:1924. doi: 10.1038/s41467-021-22145-9 (PMC7997989; doi:10.1038/s41467-021-22145-9)
Supplement: Supplementary file 4 — Source Data [file 41467_2021_22145_MOESM4_ESM.xlsx]

## Sheet: Figure 1f
Figure 1f
Bouton number					Branch number					Crawling (mm)
	Control	2X_WT	2X_S81L			Control	2X_WT	2X_S81L			Control	2X_WT	2X_S81L
#1	21	23	13		#1	4	5	3		#1	30.47	30	16.82
#2	25	24	10		#2	5	5	3		#2	26.72	29.05	18.9
#3	26	24	15		#3	4	4	3		#3	32.12	20.27	14.12
#4	24	28	15		#4	4	4	3		#4	23.42	30.55	15.66
#5	24	21	16		#5	4	4	2		#5	28.22	25.66	11.96
#6	23	27	16		#6	4	5	2		#6	20.78	21.99	13.35
#7	24	26	13		#7	3	4	4		#7	21.67	22.49	11.01
#8	28	27	10		#8	5	5	3		#8	20.89	23.03	15.4
#9	27	23	16		#9	5	4	2		#9	26.65	28.9	14.68
#10	21	24	17		#10	4	5	4		#10	25.48	31	12.05
					#11	4	4	4		#11	24.05	24.56	13.84
					#12	3	4	3		#12	24.85	30.15	12.08
					#13		5	3		#13	20.95	25.45	14.03
					#14		5	3		#14	23.05	21.87	15.43
										#15	24.58	21.8	11.05
										#16	27.75	23.01	15.89
										#17	27.05	31.04	13.56
										#18	23.5	25.68	15.4

## Sheet: Figure 1g
Figure 1g
Abnormal wing (%)					Flight assay (%)
	Control	2X_WT	2X_S81L			Control	2X_WT	2X_S81L
#1	6.66667	12.5	80		#1	45.4545	41.6667	20
#2	7.14286	6.66667	73.3333		#2	40	50	12.5
#3	0	9.09091	80		#3	54.5455	54.5455	18.1818
#4	6.25	7.14286	83.3333		#4	50	40	13.3333

## Sheet: Figure 2b
Figrue 2b
		EV	WT		S59L
		Tom20	Tom20	CHCHD10	Tom20	CHCHD10
		1.441	2.129	2.27	1.318	1.026
		1.764	2.301	2.185	1.277	1.318
		1.708	1.816	2.064	1.107	1.277
		1.564	2.034	1.845	1.409	1.107
		2.048	2.49	2.328	1.044	1.409
		2.153	1.961	1.874	1.431	1.044
		2.085	1.976	2.281	0.979	1.431
		1.666	2.106	2.26	1.865	0.979
		1.683	2.084	2.39	1.184	1.865
		1.949	2.119	2.354	0.96	1.184
		2.017	2.151	1.638	1.441	0.96
		2.036	2.263	2.297	1.572	1.441
		1.697	2.235	2.032	1.654	1.172
		1.7	1.954	2.246	1.423	1.654
		2.271	1.948	1.38	1.345	1.323
		2.498	1.929	1.642	1.552	1.045
		1.934	2.322	2.353	1.097	1.252
		1.882	2.077	1.71	1.034	1.047
		2.109	2.126	2.005	1.089	1.074
		1.474	2.11	2.307	0.945	0.989
					0.945	1.045
					1.182	0.845
					1.267	1.182
					1.207	1.167

## Sheet: Figure 2c
Figure 2c
	Basal level				ATP level				Maximal level				Spare respiratory capacity
	EV	WT	S59L		EV	WT	S59L		EV	WT	S59L		EV	WT	S59L
#1	62.74	86.13	42.69		34.01	65.27	30.49		102.94	146.47	57.74		40.2	60.34	15.05
#2	81.47	97.9	54.27		62.41	74.56	35.84		118.46	168.25	46.4		33.99	70.35	34.3
#3	83.18	87.89	33.7		64.05	64.82	24.01		141.45	150.95	40.82		58.26	63.06	12.7
#4	80.39	91.6	53.27		60.86	69.1	21.6		137.88	157.37	84.08		58.49	65.77	9.58
#5	67.87	86.68	44.83		48.99	56.14	32.03		111.85	154.16	66.09		43.98	57.49	21.26

## Sheet: Figure 2d
Figure 2d
	Male (%)				Female (%)
	Control	WT	S81L		Control	WT	S81L
#1	98.0636	138.539	77.4408		98.8187	133.242	79.3185
#2	104.572	143.754	67.5226		90.8856	120.158	82.6479
#3	96.4061	167.005	84.5788		105.951	116.783	84.4695
#4	100.959	180.15	73.3678		104.345	118.318	89.4514

## Sheet: Figure 3a
Figure 3a
	Group	P_Score
	[+w1118]	56.9142
	[+w1118]	54.834
	[+w1118]	53.8449
	[+w1118]	58.9769
	[+w1118]	56.2173
	[+w1118]	53.0795
	[+w1118]	52.8733
	[+w1118]	54.0124
	[+w1118]	51.8877
	[+w1118]	56.879
	[+w1118]	53.1646
	[+GFP]	53.1703
	[+GFP]	57.5469
	[+GFP]	56.2771
	[+GFP]	57.0191
	[+GFP]	55.7596
	[+GFP]	54.7674
	[+GFP]	57.0897
	[+GFP]	55.0221
	[+GFP]	56.1561
	[+WT]	28.0661
	[+WT]	30.0008
	[+WT]	27.214
	[+WT]	19.7696
	[+WT]	22.6991
	[+WT]	21.2988
	[+WT]	24.1256
	[+WT]	26.0244
	[+WT]	29.5815
	[+S81L]	61.0877
	[+S81L]	60.7388
	[+S81L]	65.2421
	[+S81L]	65.3765
	[+S81L]	62.3223

## Sheet: Figure 3c
Figure 3c
	w1118	GFP	WT	S81L
#1	127.243	98.8613	173.315	80.6521
#2	116.606	100.468	157.875	72.0558
#3	130.464	110.567	161.206	87.0912
#4	101.241	90.104	159.514	80.3481

## Sheet: Figure 3e
Figure 3e
	EV		WT
	mito-RFP	CHCHD10	mito-RFP	CHCHD10
#1	1.357	1.56	1.557	1.084
#2	1.082	1.409	2.124	1.547
#3	1.037	1.164	2.001	1.357
#4	1.336	1.606	1.262	1.818
#5	1.085	0.88	1.327	1.688
#6	0.967	1.291	1.362	1.203
#7	1.019	1.066	1.393	1.397
#8	1.092	1.01	1.98	1.151
#9	1.052	1.311	1.704	1.527
#10	0.822	0.909	1.624	1.362
#11	1.069	1.693	2	0.987
#12	0.937	1.255	1.985	1.106
#13	1.092	1.401	1.941	1.073
#14	1.069	1.216	1.648	0.969
#15	0.951	1	1.68	1.424
#16	1.244	1.245	1.779	1.236
#17	1.245	1.254	2.027	1.045
#18	0.984	1.054	2.012	1.147
#19	1.084	1.095	1.674	1.386
#20	0.891	0.956	1.568	1.385

## Sheet: Figure 3f
Figure 3f
	Group	P_Score
	[-; S81L]	58.7248
	[-; S81L]	53.3122
	[-; S81L]	56.023
	[-; S81L]	54.1344
	[-; S81L]	53.6483
	[-; S81L]	53.095
	[+; S81L]	54.0871
	[+; S81L]	55.9607
	[+; S81L]	53.655
	[+; S81L]	53.6741
	[+; S81L]	52.7309

## Sheet: Figure 3i
Figure 3i
	Normal HeLa				CHCHD10 KO				CHCHD2/10 DKO
	EV	WT	S59L		EV	WT	S59L		EV	WT	S59L
	1.783	1.78	1.42		1.605	1.861	1.463		1.813	1.979	1.348
	1.849	1.898	1.191		1.824	1.852	1.465		1.935	1.807	1.335
	2.037	1.733	1.327		1.829	1.779	1.478		1.852	1.811	1.372
	1.769	1.843	1.282		1.867	1.979	1.485		1.756	1.939	1.371
	1.839	1.95	1.275		1.763	1.89	1.311		2.009	1.923	1.267
	1.924	1.874	1.471		1.882	1.877	1.173		1.737	2.017	0.659
	1.778	1.833	1.283		1.771	1.84	1.26		1.618	1.821	1.197
	1.652	1.703	1.253		1.721	1.821	1.29		1.76	1.792	1.27
	1.759	1.938	1.225		1.816	1.882	1.413		1.928	1.753	0.739
	1.845	1.808	1.271		1.933	1.677	1.474		1.651	1.798	1.141
	2.103	1.954	1.095		1.83	2.168	1.457		1.786	1.759	1.296
	1.974	2.014	1.157		1.839	1.978	1.31		1.716	1.887	1.142
	1.937	1.954	1.053		1.776	1.95	1.245		1.856	1.658	1.23
	1.758	1.854	1.289		1.746	1.567	1.265		2.018	1.695	1.045
	1.756	1.68	1.412		1.568	1.85	1.274		1.772	1.725	0.845
	1.85	1.674	1.265		1.743	1.886	1.351		1.608	1.762	0.994
	1.745	1.775	1.065		1.803	1.79	1.054		1.795	1.895	1.356
	1.906	1.965	1.33		1.664	1.785	1.305		1.804	1.903	1.054
	1.685	2.045	1.45		1.576	1.869	1.245		1.685	1.742	1.231
					1.85	1.759	1.056		1.584	1.605	1.174

[truncated: 100 more sheets: Figure 3j, Figure 4a,  Figure 4a-analysis, Figure 4b, Figure 4b-analysis, Figure 4c, Figure 4d, Figure 4e, Figure 4f, Figure 4g, Figure 4h, Figure 4i, Figure 5a, Figure 5c, Figure 5e, Figure 5f, Figure 5g, Figure 5h, Figure 6c, Figure 6d …]
